# Supplementary material for: Single-cell transcriptomics reveals immune infiltrate in sepsis
Source: Front Pharmacol. 2023 Apr 11;14:1133145. doi: 10.3389/fphar.2023.1133145 (PMC10126435; doi:10.3389/fphar.2023.1133145)
Supplement: Supplementary file 1 [file DataSheet1.ZIP]

Archive with 99 entries (92 files):
- CD2/
- CD2/correlation results between CD2 and cibersort cells.txt
- CD2/correlation scatter plot between expression of CD2 and Dendritic cells activated.pdf
- CD2/correlation scatter plot between expression of CD2 and Eosinophils.pdf
- CD2/correlation scatter plot between expression of CD2 and Macrophages M0.pdf
- CD2/correlation scatter plot between expression of CD2 and Monocytes.pdf
- CD2/correlation scatter plot between expression of CD2 and Neutrophils.pdf
- CD2/correlation scatter plot between expression of CD2 and NK cells resting.pdf
- CD2/correlation scatter plot between expression of CD2 and Plasma cells.pdf
- CD2/correlation scatter plot between expression of CD2 and T cells CD4 memory activated.pdf
- CD2/correlation scatter plot between expression of CD2 and T cells CD4 memory resting.pdf
- CD2/correlation scatter plot between expression of CD2 and T cells CD4 naive.pdf
- CD2/correlation scatter plot between expression of CD2 and T cells CD8.pdf
- CD2/correlation scatter plot between expression of CD2 and T cells gamma delta.pdf
- CD28/
- CD28/correlation results between CD28 and cibersort cells.txt
- CD28/correlation scatter plot between expression of CD28 and B cells memory.pdf
- CD28/correlation scatter plot between expression of CD28 and Dendritic cells activated.pdf
- CD28/correlation scatter plot between expression of CD28 and Macrophages M0.pdf
- CD28/correlation scatter plot between expression of CD28 and Macrophages M1.pdf
- CD28/correlation scatter plot between expression of CD28 and Monocytes.pdf
- CD28/correlation scatter plot between expression of CD28 and Neutrophils.pdf
- CD28/correlation scatter plot between expression of CD28 and NK cells resting.pdf
- CD28/correlation scatter plot between expression of CD28 and Plasma cells.pdf
- CD28/correlation scatter plot between expression of CD28 and T cells CD4 memory activated.pdf
- CD28/correlation scatter plot between expression of CD28 and T cells CD4 memory resting.pdf
- CD28/correlation scatter plot between expression of CD28 and T cells CD4 naive.pdf
- CD28/correlation scatter plot between expression of CD28 and T cells CD8.pdf
- CD28/correlation scatter plot between expression of CD28 and T cells gamma delta.pdf
- CD3D/
- CD3D/correlation results between CD3D and cibersort cells.txt
- CD3D/correlation scatter plot between expression of CD3D and B cells memory.pdf
- CD3D/correlation scatter plot between expression of CD3D and Dendritic cells activated.pdf
- CD3D/correlation scatter plot between expression of CD3D and Eosinophils.pdf
- CD3D/correlation scatter plot between expression of CD3D and Macrophages M0.pdf
- CD3D/correlation scatter plot between expression of CD3D and Monocytes.pdf
- CD3D/correlation scatter plot between expression of CD3D and Neutrophils.pdf
- CD3D/correlation scatter plot between expression of CD3D and NK cells resting.pdf
- CD3D/correlation scatter plot between expression of CD3D and Plasma cells.pdf
- CD3D/correlation scatter plot between expression of CD3D and T cells CD4 memory activated.pdf
- CD3D/correlation scatter plot between expression of CD3D and T cells CD4 memory resting.pdf
- CD3D/correlation scatter plot between expression of CD3D and T cells CD4 naive.pdf
- CD3D/correlation scatter plot between expression of CD3D and T cells CD8.pdf
- CD3E/
- CD3E/correlation results between CD3E and cibersort cells.txt
- CD3E/correlation scatter plot between expression of CD3E and Dendritic cells activated.pdf
- CD3E/correlation scatter plot between expression of CD3E and Eosinophils.pdf
- CD3E/correlation scatter plot between expression of CD3E and Macrophages M0.pdf
- CD3E/correlation scatter plot between expression of CD3E and Monocytes.pdf
- CD3E/correlation scatter plot between expression of CD3E and Neutrophils.pdf
- CD3E/correlation scatter plot between expression of CD3E and NK cells resting.pdf
- CD3E/correlation scatter plot between expression of CD3E and Plasma cells.pdf
- CD3E/correlation scatter plot between expression of CD3E and T cells CD4 memory activated.pdf
- CD3E/correlation scatter plot between expression of CD3E and T cells CD4 memory resting.pdf
- CD3E/correlation scatter plot between expression of CD3E and T cells CD4 naive.pdf
- CD3E/correlation scatter plot between expression of CD3E and T cells CD8.pdf
- CD3E/correlation scatter plot between expression of CD3E and T cells gamma delta.pdf
- CD4/
- CD4/correlation results between CD4 and cibersort cells.txt
- CD4/correlation scatter plot between expression of CD4 and Dendritic cells activated.pdf
- CD4/correlation scatter plot between expression of CD4 and Eosinophils.pdf
- CD4/correlation scatter plot between expression of CD4 and Macrophages M0.pdf
- CD4/correlation scatter plot between expression of CD4 and Monocytes.pdf
- CD4/correlation scatter plot between expression of CD4 and Neutrophils.pdf
- CD4/correlation scatter plot between expression of CD4 and NK cells resting.pdf
- CD4/correlation scatter plot between expression of CD4 and Plasma cells.pdf
- CD4/correlation scatter plot between expression of CD4 and T cells CD4 memory activated.pdf
- CD4/correlation scatter plot between expression of CD4 and T cells CD4 memory resting.pdf
- CD4/correlation scatter plot between expression of CD4 and T cells CD4 naive.pdf
- CD4/correlation scatter plot between expression of CD4 and T cells CD8.pdf
- CD4/correlation scatter plot between expression of CD4 and T cells gamma delta.pdf
- IL7R/
- IL7R/correlation results between IL7R and cibersort cells.txt
- IL7R/correlation scatter plot between expression of IL7R and Dendritic cells activated.pdf
- IL7R/correlation scatter plot between expression of IL7R and Macrophages M0.pdf
- IL7R/correlation scatter plot between expression of IL7R and Monocytes.pdf
- IL7R/correlation scatter plot between expression of IL7R and Neutrophils.pdf
- IL7R/correlation scatter plot between expression of IL7R and NK cells resting.pdf
- IL7R/correlation scatter plot between expression of IL7R and Plasma cells.pdf
- IL7R/correlation scatter plot between expression of IL7R and T cells CD4 memory activated.pdf
- IL7R/correlation scatter plot between expression of IL7R and T cells CD4 memory resting.pdf
- IL7R/correlation scatter plot between expression of IL7R and T cells CD4 naive.pdf
- IL7R/correlation scatter plot between expression of IL7R and T cells CD8.pdf
- IL7R/correlation scatter plot between expression of IL7R and T cells follicular helper.pdf
- IL7R/correlation scatter plot between expression of IL7R and T cells gamma delta.pdf
- LCK/
- LCK/correlation results between LCK and cibersort cells.txt
- LCK/correlation scatter plot between expression of LCK and Dendritic cells activated.pdf
- LCK/correlation scatter plot between expression of LCK and Eosinophils.pdf
- LCK/correlation scatter plot between expression of LCK and Macrophages M0.pdf
- LCK/correlation scatter plot between expression of LCK and Monocytes.pdf
- LCK/correlation scatter plot between expression of LCK and Neutrophils.pdf
- LCK/correlation scatter plot between expression of LCK and NK cells resting.pdf
- LCK/correlation scatter plot between expression of LCK and Plasma cells.pdf
- LCK/correlation scatter plot between expression of LCK and T cells CD4 memory activated.pdf
- LCK/correlation scatter plot between expression of LCK and T cells CD4 memory resting.pdf
- LCK/correlation scatter plot between expression of LCK and T cells CD4 naive.pdf
- LCK/correlation scatter plot between expression of LCK and T cells CD8.pdf
- LCK/correlation scatter plot between expression of LCK and T cells gamma delta.pdf
