# Supplementary material for: Single-cell transcriptomics reveals immune infiltrate in sepsis
Source: Front Pharmacol. 2023 Apr 11;14:1133145. doi: 10.3389/fphar.2023.1133145 (PMC10126435; doi:10.3389/fphar.2023.1133145)
Supplement: Supplementary file 1 [file DataSheet1.ZIP › CD2/correlation results between CD2 and cibersort cells.txt]

gene	cell	rho	pval
CD2	B cells naive	0.196478283260094	0.298054276457039
CD2	B cells memory	0.342051495548312	0.0642935815602608
CD2	Plasma cells	-0.634937558797258	0.000163876780235526
CD2	T cells CD8	0.804994070074777	8.17456677306553e-08
CD2	T cells CD4 naive	0.396271983997936	0.0301679475724381
CD2	T cells CD4 memory resting	0.64301353997795	0.0001269737390419
CD2	T cells CD4 memory activated	-0.421505793968189	0.0203483841310941
CD2	T cells follicular helper	-0.284445994295898	0.127648276472825
CD2	T cells regulatory (Tregs)	-0.0116066100724048	0.951460623724785
CD2	T cells gamma delta	-0.439828576146311	0.0150118240921843
CD2	NK cells resting	0.612366330322649	0.000322309551204239
CD2	NK cells activated	0.172071416719934	0.36322634911903
CD2	Monocytes	-0.480882523591557	0.00714476413469559
CD2	Macrophages M0	-0.768875728832415	6.92953414631045e-07
CD2	Macrophages M1	-0.301414961046499	0.105518961505669
CD2	Macrophages M2	-0.0237810576564944	0.900731836345295
CD2	Dendritic cells resting	0.186523445422092	0.323683370881854
CD2	Dendritic cells activated	-0.413080766063502	0.0232806583457942
CD2	Mast cells resting	0.236558379554556	0.208180995149802
CD2	Eosinophils	-0.404103608086761	0.0267776518082916
CD2	Neutrophils	-0.798721593769379	1.22141222692327e-07
