# Supplementary material for: Single-cell transcriptomics reveals immune infiltrate in sepsis
Source: Front Pharmacol. 2023 Apr 11;14:1133145. doi: 10.3389/fphar.2023.1133145 (PMC10126435; doi:10.3389/fphar.2023.1133145)
Supplement: Supplementary file 1 [file DataSheet1.ZIP › CD28/correlation results between CD28 and cibersort cells.txt]

gene	cell	rho	pval
CD28	B cells naive	0.125989548315029	0.507072979247015
CD28	B cells memory	0.374101083974143	0.0416907873063029
CD28	Plasma cells	-0.57163348037492	0.000967386962256391
CD28	T cells CD8	0.698684015220776	1.75381852857098e-05
CD28	T cells CD4 naive	0.504819600879015	0.00444037589695658
CD28	T cells CD4 memory resting	0.713203690809835	9.71767699168577e-06
CD28	T cells CD4 memory activated	-0.435712521047428	0.0160957783765183
CD28	T cells follicular helper	-0.321781513528652	0.0829112016101718
CD28	T cells regulatory (Tregs)	-0.0177858187534791	0.925677368488262
CD28	T cells gamma delta	-0.412069831683591	0.0236546802782941
CD28	NK cells resting	0.498453976129833	0.00505570118228071
CD28	NK cells activated	0.177249366684328	0.348742563147237
CD28	Monocytes	-0.49714984715871	0.00519036559015872
CD28	Macrophages M0	-0.805639518808442	7.83728489771622e-08
CD28	Macrophages M1	-0.361338869533881	0.049774271331577
CD28	Macrophages M2	0.0724158349538634	0.70373458451301
CD28	Dendritic cells resting	0.131701525395246	0.48784625212708
CD28	Dendritic cells activated	-0.393279133175751	0.0315521980916269
CD28	Mast cells resting	0.236922290714121	0.207461548558283
CD28	Eosinophils	-0.22727172848089	0.227121310950499
CD28	Neutrophils	-0.780866168462503	3.5631355328246e-07
