# Supplementary material for: Single-cell transcriptomics reveals immune infiltrate in sepsis
Source: Front Pharmacol. 2023 Apr 11;14:1133145. doi: 10.3389/fphar.2023.1133145 (PMC10126435; doi:10.3389/fphar.2023.1133145)
Supplement: Supplementary file 1 [file DataSheet1.ZIP › CD3D/correlation results between CD3D and cibersort cells.txt]

gene	cell	rho	pval
CD3D	B cells naive	0.118594555323468	0.53251141337815
CD3D	B cells memory	0.441275964057808	0.0146453999835015
CD3D	Plasma cells	-0.551615191278032	0.00157879520680178
CD3D	T cells CD8	0.733279791965874	4.04063836750201e-06
CD3D	T cells CD4 naive	0.466435565237203	0.00937219701212257
CD3D	T cells CD4 memory resting	0.611585406597131	0.000329639172776707
CD3D	T cells CD4 memory activated	-0.373647842008333	0.0419586318471901
CD3D	T cells follicular helper	-0.262582452640306	0.160959692796174
CD3D	T cells regulatory (Tregs)	-0.0221675333197891	0.907437408239974
CD3D	T cells gamma delta	-0.344042477087322	0.062657345862797
CD3D	NK cells resting	0.500021047905088	0.00489784163493758
CD3D	NK cells activated	0.222360649514399	0.23759272821349
CD3D	Monocytes	-0.433504160344801	0.0167036347826753
CD3D	Macrophages M0	-0.763068276386975	9.43084502328745e-07
CD3D	Macrophages M1	-0.310692277412465	0.0947080887854512
CD3D	Macrophages M2	0.0763982434834561	0.688230821340324
CD3D	Dendritic cells resting	0.113677895718897	0.549755399571783
CD3D	Dendritic cells activated	-0.40693401614513	0.0256316633483473
CD3D	Mast cells resting	0.283199205068961	0.129399208809174
CD3D	Eosinophils	-0.366711850189745	0.0462317828338396
CD3D	Neutrophils	-0.790576310670477	2.01598214860962e-07
