# Supplementary material for: Single-cell transcriptomics reveals immune infiltrate in sepsis
Source: Front Pharmacol. 2023 Apr 11;14:1133145. doi: 10.3389/fphar.2023.1133145 (PMC10126435; doi:10.3389/fphar.2023.1133145)
Supplement: Supplementary file 1 [file DataSheet1.ZIP › CD3E/correlation results between CD3E and cibersort cells.txt]

gene	cell	rho	pval
CD3E	B cells naive	0.272881020998034	0.14457141005195
CD3E	B cells memory	0.284451858343118	0.127640082642988
CD3E	Plasma cells	-0.641191417500728	0.000134582750565032
CD3E	T cells CD8	0.831214313607796	1.28692236066799e-08
CD3E	T cells CD4 naive	0.419288329324881	0.0210889012638094
CD3E	T cells CD4 memory resting	0.638871915075512	0.000144853901733596
CD3E	T cells CD4 memory activated	-0.528074756743966	0.00270512588375933
CD3E	T cells follicular helper	-0.307222970945487	0.0986480142036008
CD3E	T cells regulatory (Tregs)	0.00159063000114109	0.993344101677436
CD3E	T cells gamma delta	-0.529121952699994	0.0026432424451556
CD3E	NK cells resting	0.633726756094481	0.000170161492366085
CD3E	NK cells activated	0.191586845301116	0.310482692027225
CD3E	Monocytes	-0.499557657687878	0.00494407671828011
CD3E	Macrophages M0	-0.726326331518947	5.52290577936875e-06
CD3E	Macrophages M1	-0.224077909634588	0.233895173972558
CD3E	Macrophages M2	-0.0172929107419546	0.927731701972865
CD3E	Dendritic cells resting	0.203004855540225	0.281967800658762
CD3E	Dendritic cells activated	-0.473171087198166	0.00827009140261673
CD3E	Mast cells resting	0.201078962943361	0.286655614659326
CD3E	Eosinophils	-0.523906649557941	0.00296399324086825
CD3E	Neutrophils	-0.788501092310578	2.28253773579141e-07
