# Supplementary material for: Single-cell transcriptomics reveals immune infiltrate in sepsis
Source: Front Pharmacol. 2023 Apr 11;14:1133145. doi: 10.3389/fphar.2023.1133145 (PMC10126435; doi:10.3389/fphar.2023.1133145)
Supplement: Supplementary file 1 [file DataSheet1.ZIP › CD4/correlation results between CD4 and cibersort cells.txt]

gene	cell	rho	pval
CD4	B cells naive	0.247856848352114	0.186634779959114
CD4	B cells memory	0.246888324699687	0.188418159312057
CD4	Plasma cells	-0.565539404078894	0.00112662599099114
CD4	T cells CD8	0.745938111174284	2.23067856334656e-06
CD4	T cells CD4 naive	0.480917341594167	0.00713999384766862
CD4	T cells CD4 memory resting	0.512672900835694	0.00377053695156024
CD4	T cells CD4 memory activated	-0.529942182217619	0.00259562859342774
CD4	T cells follicular helper	-0.324302077700844	0.0803940667442358
CD4	T cells regulatory (Tregs)	0.0431354365435197	0.820945953808692
CD4	T cells gamma delta	-0.600409202597093	0.000451905856634501
CD4	NK cells resting	0.611729770708645	0.000328273204769461
CD4	NK cells activated	0.12820880094357	0.499558497163205
CD4	Monocytes	-0.437253247772905	0.0156826617514349
CD4	Macrophages M0	-0.672088855704933	4.75460541778701e-05
CD4	Macrophages M1	-0.172105518933573	0.363129810503529
CD4	Macrophages M2	-0.0420440496182636	0.825406317700814
CD4	Dendritic cells resting	0.221184681188551	0.240147179184985
CD4	Dendritic cells activated	-0.534388583767578	0.00235019443400436
CD4	Mast cells resting	0.182904071541038	0.333327895786103
CD4	Eosinophils	-0.568600942687768	0.00104397904162089
CD4	Neutrophils	-0.704708083884209	1.37857428567407e-05
