# Supplementary material for: Single-cell transcriptomics reveals immune infiltrate in sepsis
Source: Front Pharmacol. 2023 Apr 11;14:1133145. doi: 10.3389/fphar.2023.1133145 (PMC10126435; doi:10.3389/fphar.2023.1133145)
Supplement: Supplementary file 1 [file DataSheet1.ZIP › IL7R/correlation results between IL7R and cibersort cells.txt]

gene	cell	rho	pval
IL7R	B cells naive	0.236227758577096	0.208836108130316
IL7R	B cells memory	0.30900026368738	0.0966144650931048
IL7R	Plasma cells	-0.580411146613715	0.00077267931689537
IL7R	T cells CD8	0.756068450552934	1.35199393255338e-06
IL7R	T cells CD4 naive	0.431831506734248	0.0171766047326474
IL7R	T cells CD4 memory resting	0.733801585056824	3.94547006929287e-06
IL7R	T cells CD4 memory activated	-0.420727900961121	0.02060567991016
IL7R	T cells follicular helper	-0.378430756485713	0.0392004882935146
IL7R	T cells regulatory (Tregs)	-0.194490408045173	0.3030667305095
IL7R	T cells gamma delta	-0.486657088621531	0.0063896365189787
IL7R	NK cells resting	0.580723351956533	0.000766438197333413
IL7R	NK cells activated	0.170951084103768	0.366406290476862
IL7R	Monocytes	-0.492007995484433	0.00575155821072395
IL7R	Macrophages M0	-0.772724196193881	5.62182763030517e-07
IL7R	Macrophages M1	-0.245912733699189	0.190226528268723
IL7R	Macrophages M2	-0.088954260997917	0.640179198673998
IL7R	Dendritic cells resting	0.181881584909399	0.336083926479095
IL7R	Dendritic cells activated	-0.455415406600099	0.0114415108242357
IL7R	Mast cells resting	0.139143047402411	0.463367557071568
IL7R	Eosinophils	-0.270608501265246	0.148079242189563
IL7R	Neutrophils	-0.807928266873651	6.74107670884318e-08
