# Supplementary material for: Single-cell transcriptomics reveals immune infiltrate in sepsis
Source: Front Pharmacol. 2023 Apr 11;14:1133145. doi: 10.3389/fphar.2023.1133145 (PMC10126435; doi:10.3389/fphar.2023.1133145)
Supplement: Supplementary file 1 [file DataSheet1.ZIP › LCK/correlation results between LCK and cibersort cells.txt]

gene	cell	rho	pval
LCK	B cells naive	0.213505926589972	0.257276112986916
LCK	B cells memory	0.358481890083664	0.0517436293914264
LCK	Plasma cells	-0.614811694970487	0.000300280392694116
LCK	T cells CD8	0.788428206244356	2.29245770065333e-07
LCK	T cells CD4 naive	0.437462206356659	0.0156273182598106
LCK	T cells CD4 memory resting	0.631145612008506	0.000184278069349065
LCK	T cells CD4 memory activated	-0.455953994009408	0.0113321576112967
LCK	T cells follicular helper	-0.274075052904076	0.142752624164599
LCK	T cells regulatory (Tregs)	-0.0186723780874416	0.921983569229412
LCK	T cells gamma delta	-0.439429731385301	0.0151141267121112
LCK	NK cells resting	0.616630937546728	0.000284766068437856
LCK	NK cells activated	0.197903741997976	0.294492385254532
LCK	Monocytes	-0.501092715652437	0.00479232815476259
LCK	Macrophages M0	-0.774457006329396	5.10986608333372e-07
LCK	Macrophages M1	-0.293899144688546	0.114935175990065
LCK	Macrophages M2	-0.0129740321175522	0.945749900747364
LCK	Dendritic cells resting	0.201833463900732	0.284813193368795
LCK	Dendritic cells activated	-0.429669388884195	0.0178043729775859
LCK	Mast cells resting	0.249820044571866	0.183056106577611
LCK	Eosinophils	-0.444887838205014	0.013763372598947
LCK	Neutrophils	-0.792345464703249	1.81148104958537e-07
